# Supplementary material for: Cold plasma-induced transcriptomic reprogramming and alternative splicing in tomato plants infected with ToBRFV
Source: PLoS One. 2026 Jan 5;21(1):e0338036. doi: 10.1371/journal.pone.0338036 (PMC12768285; doi:10.1371/journal.pone.0338036)
Supplement: S1 Table — (XLSX) [file pone.0338036.s001.xlsx]

## Sheet: Sheet1
Supplementary Table 1. Genes exhibiting alternative splicing events in tomato plants treated with cold plasma and infected with ToBRFV
Gene	Chromosome_Plasma	Region_Plasma	New 5 sequence	New 3 sequence	Splicing description	ConditionPresence
gene:Solyc01g057770.3	1	join(63672524..63672627,63672779..63672861,63672939..63673131,63673213..63673351,63673481..63673646,63673755..63673921,63674006..63674179,63674270..63674365,63674475..63674612,63674715..63675034,63675158..63675428,63675592..63675882)	No	No	Alternative acceptor/donor	Plasma only
gene:Solyc01g060470.3	1	join(70987623..70987841,70988040..70988136,70988220..70988311,70988393..70988524,70988613..70988798,70988965..70989128,70989230..70989308,70991230..70991358,70991628..70991755,70991835..70992198)	No	No	Alternative acceptor/donor, Alternative acceptor/donor	Plasma only
gene:Solyc01g079450.3	1	complement(join(78364484..78364786,78365012..78365149,78365275..78365424,78365508..78365568,78367634..78367699,78367819..78368277,78368353..78368652,78369411..78369539,78370206..78370709,78370805..78370914,78371109..78371154,78371282..78371392,78371680..78371899,78373218..78373551))	No	No	Alternative acceptor/donor	Plasma only
CCD1B	1	complement(join(82073366..82073392,82073570..82073681,82075541..82075792,82076049..82076150,82076228..82076348,82077155..82077293,82078311..82078495,82079053..82079163,82079486..82079548,82079726..82079825,82080989..82081100,82081821..82081835,82082038..82082108,82082863..82083087))	No	Yes	Alternative acceptor/donor	Plasma only
gene:Solyc01g091770.3	1	join(85223481..85223639,85224566..85224666,85225057..85225342)	No	No	Alternative acceptor/donor, Alternative acceptor/donor	Plasma only
gene:Solyc01g096270.3	1	join(87220590..87220667,87225122..87225188,87225271..87225521)	No	No	Alternative acceptor/donor	Both
gene:Solyc01g096470.3	1	join(87433071..87433697,87434485..87434490)	No	No	Alternative acceptor/donor	Plasma only
gene:Solyc01g097300.3	1	join(88076379..88076387,88076475..88076591,88080234..88080491)	No	No	Alternative acceptor/donor	Plasma only
gene:Solyc01g100050.3	1	join(90027145..90027224,90028133..90028312,90028414..90028527,90029826..90029984,90030582..90030756,90030887..90031019,90031561..90031676,90031811..90031946,90032091..90032200,90032476..90032545,90032618..90032691,90032805..90032900,90032979..90033071,90033887..90034014,90034128..90034362,90034520..90034687,90034776..90034862,90035001..90035153,90035237..90035347,90035443..90035622,90035708..9003…	No	No	Alternative acceptor/donor, Alternative acceptor/donor	Plasma only
gene:Solyc01g104840.3	1	complement(join(93065352..93065846,93066895..93067005))	No	Yes	Alternative acceptor/donor	Both
gene:Solyc01g112250.3	1	join(98236748..98237426,98237674..98237817,98237896..98238048,98238580..98238695,98239016..98239183,98239693..98239917,98242303..98242422)	No	No	Alternative acceptor/donor, Alternative acceptor/donor	Plasma only
gene:Solyc02g014150.3	2	join(15678527..15678866,15679930..15680165,15687235..15687365,15687918..15688050,15688206..15688328,15689554..15689628,15690383..15690498,15690896..15690959)	Yes	No	Alternative acceptor/donor	Plasma only
gene:Solyc02g030250.3	2	complement(join(25930823..25930913,25931570..25931649,25931848..25932003,25932088..25932223,25934185..25934336,25937030..25937119,25937456..25937623))	No	Yes	Alternative acceptor/donor, Alternative acceptor/donor	Plasma only
gene:Solyc02g062640.3	2	join(34930103..34930222,34930320..34930391,34934235..34934300)	No	No	Alternative acceptor/donor, Alternative acceptor/donor, Alternative acceptor/donor	Plasma only
gene:Solyc02g063130.3	2	complement(join(35718502..35718615,35720288..35720366,35720506..35720612,35720718..35720765,35720840..35720905,35720990..35721115,35721346..35721523,35721799..35721872,35722543..35722596,35722799..35722960,35724403..35724468))	No	No	Alternative acceptor/donor	Plasma only
gene:Solyc02g069720.3	2	join(40107725..40107836,40108205..40108315,40109696..40109808,40111127..40111204,40111298..40111369,40111476..40111511)	No	No	Alternative acceptor/donor	Plasma only
gene:Solyc02g071280.3	2	join(41337459..41337551,41337965..41338075,41338186..41338452,41340479..41340678,41341308..41341590,41341964..41342074,41342813..41343004,41344562..41344903)	No	No	Alternative acceptor/donor	Plasma only
gene:Solyc02g080630.3	2	complement(join(45370263..45370310,45370420..45370572,45370939..45371046,45371159..45371206,45372312..45372524,45372601..45372665,45374421..45374545,45374622..45374740))	No	No	Alternative acceptor/donor	Both
gene:Solyc02g083280.3	2	join(47283201..47283274,47283376..47283480,47283567..47283677,47283817..47283890,47285005..47285075,47285183..47285236,47285414..47285485)	Yes	No	Alternative acceptor/donor, Alternative acceptor/donor	Plasma only
gene:Solyc02g092160.3	2	complement(join(53980767..53981429,53982804..53982991,53983975..53984578))	No	No	Alternative acceptor/donor	Both
gene:Solyc03g043760.3	3	join(7330612..7330632,7330918..7331138,7331587..7331704,7332148..7332234,7332337..7332460,7332565..7333001,7333163..7333647,7333979..7334065,7334248..7334353)	No	No	Alternative acceptor/donor, Alternative acceptor/donor	Plasma only
gene:Solyc03g071690.3	3	complement(join(20456260..20456400,20456477..20456593,20457326..20457440,20457686..20457780))	No	Yes	Alternative acceptor/donor, Alternative acceptor/donor	Plasma only
gene:Solyc03g082490.3	3	complement(53834095..53834223)	No	No	Alternative acceptor/donor, Alternative acceptor/donor, Alternative acceptor/donor, Alternative acceptor/donor	Plasma only
CB5-A	3	complement(join(53953280..53953527,53953629..53953695,53955696..53955782))	No	No	Alternative acceptor/donor	Plasma only
gene:Solyc03g096950.3	3	join(60761446..60761496,60761589..60761686,60762509..60762587,60763303..60763362,60763448..60763514,60763596..60763720,60764204..60764305,60764450..60764818,60764904..60764951,60765042..60765104,60765486..60765566,60765985..60766083,60767999..60768136,60769408..60769536)	No	No	Alternative acceptor/donor, Alternative acceptor/donor	Plasma only
gene:Solyc03g115247.1	3	complement(join(<66512422..66512601,66513003..66513179,66513257..66513386,66513729..66514171,66515245..66515367))	No	Yes	Alternative acceptor/donor, Alternative acceptor/donor	Plasma only
gene:Solyc03g117060.3	3	complement(join(67805368..67805580,67805693..67805795,67807670..67807807,67807893..67807993,67808831..67809013))	No	No	Alternative acceptor/donor	Both
gene:Solyc03g117950.3	3	complement(join(68408562..68408885,68409063..68409299,68409417..68409650,68410905..68411199,68411313..68411416,68411519..68411800,68411880..68411981,68412487..68412617,68412691..68412799,68412943..68413172,68413247..68413404,68413987..68414672))	No	No	Alternative acceptor/donor, Alternative acceptor/donor	Plasma only
gene:Solyc03g119010.3	3	complement(join(69221714..69221768,69221851..69221984,69222068..69222137,69222502..69222585,69223358..69223533,69223743..69223976))	No	No	Alternative acceptor/donor	Both
gene:Solyc03g119140.3	3	join(69322005..69322040,69324080..69324183,69324566..69325824,69325922..69325962,69326208..69326267)	No	No	Alternative acceptor/donor, Alternative acceptor/donor	Plasma only
gene:Solyc03g119380.2	3	complement(join(69490592..69490963,69491335..69491426,69492820..69492856))	No	No	Alternative acceptor/donor	Both
gene:Solyc03g121310.2	3	complement(join(70931464..70931528,70931632..70931707,70932456..70932540,70932977..70933068,70934014..70934121))	No	Yes	Alternative acceptor/donor, Alternative acceptor/donor	Plasma only
gene:Solyc04g014370.3	4	complement(join(4625341..4625408,4625542..4625638,4626035..4626116,4626634..4626704,4628841..4628894,4628973..4629061,4629152..4629170,4630585..4630696,4631015..4631085))	No	Yes	Alternative acceptor/donor	Plasma only
gene:Solyc04g015270.3	4	join(5473470..5473581,5473678..5473712,5473820..5473861,5473969..5474095,5474227..5474462,5476163..5476434,5476600..5476957,5477181..5477753,5478263..5478547)	No	No	Alternative acceptor/donor, Alternative acceptor/donor	Plasma only
gene:Solyc04g054190.3	4	join(51841889..51842347,51843407..51843542,51844227..51844393,51845284..51845404,51845548..51845648,51846005..51846103,51847207..51847317,51847413..51847492,51847757..51847826,51848332..51848405,51848499..51848568,51848679..51848767,51850059..51850183,51850448..51850528,51850623..51850683,51850810..51850864,51850952..51851050,51851146..51851235,51851565..51851624,51851707..51851820)	No	No	Alternative acceptor/donor, Alternative acceptor/donor	Plasma only
gene:Solyc04g074040.3	4	join(60148070..60148145,60148242..60148320,60149139..60149218,60149288..60149354,60149568..60149639,60151615..60151824,60151917..60152103,60152175..60152177)	No	No	Alternative acceptor/donor, Alternative acceptor/donor, Alternative acceptor/donor	Plasma only
gene:Solyc04g074860.3	4	complement(join(60860657..60860725,60860864..60861376))	No	No	Alternative acceptor/donor, Alternative acceptor/donor, Alternative acceptor/donor	Plasma only
gene:Solyc04g081880.3	4	complement(join(65828271..65828347,65828731..65828916,65829890..65829955,65830048..65830109,65830618..65830692,65830781..65831043,65831933..65832055))	No	No	Alternative acceptor/donor	Plasma only
gene:Solyc04g082400.3	4	complement(join(66155230..66155442,66156230..66156346,66156583..66156664,66156807..66156874,66157047..66157148,66157518..66157625,66157920..66157982,66158178..66158294,66158490..66159396,66159612..66159832))	No	No	Alternative acceptor/donor, Alternative acceptor/donor	Plasma only
gene:Solyc05g007500.3	5	join(2058325..2058531,2058728..2058819,2059250..2059357,2059439..2059521,2059651..2059784,2059928..2059977,2060126..2060218,2061034..2061125,2061515..2061621,2061732..2061770)	No	No	Alternative acceptor/donor	Plasma only
gene:Solyc05g012110.3	5	complement(5316840..5317166)	No	Yes	Alternative acceptor/donor, Alternative acceptor/donor, Alternative acceptor/donor	Plasma only
gene:Solyc05g051700.3	5	complement(join(62956340..62956479,62957436..62957651,62959965..62960133))	No	Yes	Alternative acceptor/donor, Alternative acceptor/donor	Plasma only
gene:Solyc05g051790.3	5	join(63019579..63019779,63020112..63020291,63021800..63021913,63022077..63022199)	No	No	Alternative acceptor/donor	Plasma only
gene:Solyc05g052800.3	5	complement(join(63836242..63836280,63836403..63836631,63836753..63836788,63836882..63836913))	No	No	Alternative acceptor/donor	Both
gene:Solyc05g055450.3	5	join(65942906..65943011,65945612..65945850,65945928..65946034,65947214..65947407,65947754..65947848,65948055..65948150,65948456..65948517,65948688..65948771,65948893)	No	No	Alternative acceptor/donor	Both
gene:Solyc06g008520.3	6	join(2405315..2405328,2407408..2407555,2408364..2408423,2408511..2408597)	Yes	No	Alternative acceptor/donor, Alternative acceptor/donor, Alternative acceptor/donor	Plasma only
gene:Solyc06g061000.3	6	join(39086754..39086988,39089971..39090186,39091743..39091852,39091927..39092092,39093038..39093165)	No	No	Alternative acceptor/donor	Both
gene:Solyc06g063240.3	6	join(40058852..40058947,40059510..40059618,40059720..40059790,40060761..40060846,40061804..40062383,40062541..40062816)	Yes	No	Alternative acceptor/donor, Alternative acceptor/donor	Plasma only
gene:Solyc06g066060.3	6	join(41527675..41527790,41528290..41528390,41529506..41529678,41529781..41530012,41530108..41530226,41530674..41530730,41530815..41530999,41532635..41532779,41532871..41532954,41533037..41533100,41533925..41533932)	No	No	Alternative acceptor/donor	Plasma only
gene:Solyc06g071470.3	6	join(44110450..44110456,44110552..44110627,44110792..44110882,44110997..44111113)	No	No	Alternative acceptor/donor, Alternative acceptor/donor, Alternative acceptor/donor, Alternative acceptor/donor	Plasma only
gene:Solyc06g084160.3	6	join(49419041..49419103,49419326..49419442,49419526..49419804,49419962..49420075,49420367..49420439,49420572..49420606)	No	No	Alternative acceptor/donor	Plasma only
gene:Solyc07g006620.3	7	join(1480591,1480707..1480861,1481561..1481679,1481892..1482019,1482645..1483031,1483906..1484160,1484661..1484818,1485481..1485696,1487358..1487507,1487591..1487734)	No	No	Alternative acceptor/donor	Plasma only
gene:Solyc07g008950.3, gene:Solyc07g008955.1	7	complement(join(3973503..3973730,3974383..3974484,3974564..3974802,3975679..3975799,3975888..3976031,3976174..3976302,3976474..3976539,3977017..3977135,3977806..3977920,3978021..3978127,3978269..3978359,3980525..3980668,3980869..3981099,3981396..3981551,3981719..3981872,3982646..3982728))	No	No	Alternative acceptor/donor	Plasma only
gene:Solyc07g026675.1	7	complement(join(30220637..30220822,30221063..30221262,30221529..30221883))	No	No	Alternative acceptor/donor, Alternative acceptor/donor	Both
gene:Solyc07g043390.3	7	join(57235263..57235339,57235436..57235529)	Yes	No	Alternative acceptor/donor	Plasma only
gene:Solyc07g053430.3	7	complement(join(61994874..61994913,61997480..61997507,61997591..61998089))	No	No	Alternative acceptor/donor	Plasma only
gene:Solyc07g062080.3	7	join(65037003..65037026,65038028..65038436,65038550..65038677,65038838..65038897,65039612..65039773,65039865..65040020,65040143..65040354,65040455..65040556,65040884..65041026,65041414..65041829)	No	No	Alternative acceptor/donor, Alternative acceptor/donor	Plasma only
gene:Solyc07g063550.3	7	join(66128755..66128805,66130538..66130596,66130735..66130825,66131876..66131930,66132025..>66132113)	No	No	Alternative acceptor/donor, Alternative acceptor/donor, Alternative acceptor/donor	Plasma only
gene:Solyc07g063870.3	7	join(66359810..66360183,66361373..66361541,66362364..66362466,66362529..66362884)	No	No	Alternative acceptor/donor	Plasma only
gene:Solyc07g064150.3	7	join(66545508..66545544,66545797..66546002,66546081..66546134,66546590..66546631)	Yes	No	Alternative acceptor/donor	Both
gene:Solyc08g066800.3	8	join(55720643..55720735,55723899..55725938)	Yes	No	Alternative acceptor/donor, Alternative acceptor/donor, Alternative acceptor/donor	Plasma only
gene:Solyc08g078203.1	8	join(62172936..62173089,62176215..62176502,62176717..62176797,62180604..62180743)	Yes	No	Alternative acceptor/donor, Alternative acceptor/donor	Plasma only
gene:Solyc08g079500.3	8	complement(join(63125965..63126185,63126975..63127067,63127137..63127212,63127338..63127418,63127514..63127680,63127801..>63128254))	No	No	Alternative acceptor/donor, Alternative acceptor/donor, Alternative acceptor/donor	Plasma only
gene:Solyc08g081300.3	8	complement(join(64485440..64485469,64485556..64485665,64485755..64486190,64487188..64487259))	No	No	Alternative acceptor/donor	Plasma only
gene:Solyc09g007160.3	9	join(775061..775071,775964..776038,776164..776224,777035..777121,777471..777569,777658..777768)	No	No	Alternative acceptor/donor, Alternative acceptor/donor	Both
gene:Solyc09g009820.3	9	join(<3308244..3308539,3316634..3316698,3316786..3316858,3317057..3317075,3317663..3317782,3318462..3318531,3318838..3318881,3318977..3319018,3319216..3319275,3319428..3319495,3320102..3320159,3320261..3320347)	Yes	No	Alternative acceptor/donor	Plasma only
gene:Solyc09g011160.3	9	join(4509423..4509651,4511203..4511276,4511367..4511451,4511610..4511738,4511847..4512080,4512252..4512491,4512790..4512833,4513217..4513405,4513776..4513866,4514308..4514351,4514432..4514551)	No	No	Alternative acceptor/donor	Plasma only
gene:Solyc09g014620.3	9	join(6274680..6274750,6274962..6275081,6275178..6275235,6275311..6275355,6275565..6275645,6275740..6275841,6276562..6276612)	No	No	Alternative acceptor/donor, Alternative acceptor/donor	Plasma only
gene:Solyc09g061840.3	9	complement(join(60689423..60689529,60689619..60689702,60689851..60689959,60690041..60690164,60691031..60691127,60691206..60691338,60691421..60691498,60691582..60691689,60691778..60691845,60691931..60692029,60692332..60692458,60693007..60693091,60693185..60693261,60694903..60695142))	No	Yes	Alternative acceptor/donor	Plasma only
gene:Solyc09g065540.3	9	join(63893239..63893577,63895311..63895432,63896395..63896542,63896776..63896913,63897140..63897235,63897313..63897372,63900819..63900911,63900990..63901101,63902752..63902856,63903763..63903899,63904015..63904249,63904336..63904496,63904598..63904714,63905283..63905525,63905635..63905730,63907194..63907196)	No	No	Alternative acceptor/donor	Plasma only
gene:Solyc09g025250.3	9	join(65299594..65299665,65302955..65303127,65305454..65305637,65306399..65306508,65306597..65306675)	No	No	Alternative acceptor/donor, Alternative acceptor/donor	Plasma only
gene:Solyc09g072650.3	9	join(65691678..65691869,65692044..65692296,65692807..65694028,65695010..65695163,65696158..65696271)	No	No	Alternative acceptor/donor, Alternative acceptor/donor, Alternative acceptor/donor	Both
gene:Solyc09g072900.3	9	join(66013163..66013310,66014833..66014854,66016620..66016746,66016930..66017020,66017131..66017220,66017636..66017736,66017915..66018052)	No	No	Alternative acceptor/donor	Plasma only
gene:Solyc09g082060.3	9	join(68326449..68326490,68326595..68326704,68326860..68326917,68327107..68327370,68327444..68327581,68327700..68327751,68328951..68329030,68329167..68329226,68329415..68329495,68330469..68330558)	No	No	Alternative acceptor/donor	Plasma only
gene:Solyc09g091945.1	9	join(<71616111..71616117,71617214..71617316,71617444..71617534)	Yes	No	Alternative acceptor/donor, New exon	Plasma only
gene:Solyc09g098240.3	9	complement(join(72593011..72593168,72593277..72593412,72593899..72594059,72594146..72594285,72594404..72594543,72595561..72595740,72595819..72595922,72596606..72596737,72597731..72597929,72598008..72598126,72598222..72598263,72598337..72598496,72599027..72599207,72599305..72599428,72599528..72599673,72600681..72600854,72600970..72601154,72601469..72601631,72602178..72602327,72602465..72602552,726…	No	No	Alternative acceptor/donor	Plasma only
gene:Solyc10g054330.2, gene:Solyc10g054380.2	10	join(55201643..55201773,55202570..55202671,55204285..55204837)	No	No	Alternative acceptor/donor, Alternative acceptor/donor, Alternative acceptor/donor	Plasma only
gene:Solyc10g074980.2	10	join(58748619..58748913,58749733..58750425,58751159..58751247,58751358..58751427,58751518..58751601,58751964..58752040,58752147..58752228,58752336..58752418,58752735..58752801,58753410..58753538,58753736..58753848,58754237..58754332)	Yes	No	Alternative acceptor/donor, Alternative acceptor/donor	Plasma only
gene:Solyc10g081160.2	10	join(62426035..62426037,62426218..62426362,62426440..62426517,62426972..62427084,62427187..62427290,62427815..62428160)	No	No	Alternative acceptor/donor	Plasma only
gene:Solyc11g006465.1	11	complement(join(1151213..1151355,1151456..1151627,1152779..1152928))	No	Yes	Alternative acceptor/donor	Plasma only
dxs2	11	complement(join(3870626..3870769,3871197..3871481,3871581..3871862,3871962..3872269,3872345..3872618,3872716..3872987,3873456..3873606,3874009..3874173,3874257..3874421,3875124..3875219))	No	No	Alternative acceptor/donor	Plasma only
gene:Solyc11g066610.2	11	join(52657221..52657625,52658407..52658593,52659186..52659319,52659414..52659526,52660271..52660511,52661208..>52661453)	Yes	No	Alternative acceptor/donor, Alternative acceptor/donor	Plasma only
gene:Solyc11g066620.2	11	join(52687578..52687825,52688984..52689113,52689805..52690055,52690153..52690380,52691263..52691425,52691569..52691642,52691748..52691844,52692111..52692177,52692596..52692667,52692800..52692969)	Yes	No	Alternative acceptor/donor, Alternative acceptor/donor, Alternative acceptor/donor	Plasma only
COP1	12	complement(join(576286..576453,576682..576792,576944..577123,577694..577798,578226..578324,578409..578564,579830..579908,580267..580332,580472..580629,581456..581815,582146..582259))	No	No	Alternative acceptor/donor	Plasma only
gene:Solyc12g009650.2	12	complement(2922805..2923590)	No	Yes	Alternative acceptor/donor	Plasma only
gene:Solyc12g017910.2	12	complement(join(7757198..7758279,7759221..7759475,7759571..7759685,7760262..7760314,7760472..7760732,7760843..7760893,7761184..7761429,7761510..7761750,7763476..7763583))	No	No	Alternative acceptor/donor	Both
gene:Solyc12g021280.2	12	complement(join(15123715..15123873,15123976..15124389,15126587..15126643,15126743..15126836,15133818..15133911,15133989..15134153,15135708..15135810,15135916..15136122,15136194..15136565))	No	No	Alternative acceptor/donor	Plasma only
gene:Solyc12g056100.2	12	complement(join(63019660..63019800,63019929..63020033,63020625..63020678))	No	Yes	Alternative acceptor/donor, Alternative acceptor/donor	Plasma only
gene:Solyc12g056650.2	12	complement(join(63579064..63579363,63580631..63580723,63580924..63581142,63581839..63581907,63583238..63584782,63584902..63585099,63586692..63586842,63586921..63587161,63588013..63588068,63588645..63588913,63589046..63589188,63589292..63589346,63589451..63589522,63591492..63591578))	No	No	Alternative acceptor/donor, Alternative acceptor/donor	Plasma only
gene:Solyc12g099330.2	12	complement(join(67501664..67501738,67503058..67503159))	No	Yes	Alternative acceptor/donor, Alternative acceptor/donor	Both
gene:Solyc01g006130.3	1	join(785092..785173,786332..786435,787051..787257)	Yes	No	Alternative acceptor/donor	Control only
gene:Solyc01g006970.3	1	join(<1540806..1541084,1541845..1541990,1543294..1543393,1543544..1543759,1543849..1543944,1544816..1545091,1545541..1545744,1545836..1545991,1547306..1547398,1547567..1547781,1548102..1548261,1548375..1548648,1548720..1548912,1549032..1549218,1549383..1549751,1549833..1549961)	Yes	No	Alternative acceptor/donor, Alternative acceptor/donor	Control only
gene:Solyc01g058320.3	1	join(66032242..66032779,66032947..66033134)	No	No	Alternative acceptor/donor, Alternative acceptor/donor	Control only
gene:Solyc01g068280.3	1	complement(join(77224431..77224592,77224659..77224788,77224870..77224938,77226380..77226508,77226691..77226788,77226943..77227011,77227742..77227853,77229329..77229447,77229522..77229674,77229757..77229966,77231470..77231547,77231681..77231815,77233707..77233797,77233876..77233931,77234035..77234142,77234567..77234689,77235251..77235305,77235404..77235534,77235615..77236498,77236616..77236697))	No	No	Alternative acceptor/donor	Control only
gene:Solyc01g079340.3	1	join(78294312..78294354,78295899..78296327,78297745..78298116,78298279..78298491,78299208..78299579,78300152..78300395,78300469..78300616,78300814..78301185)	No	No	Alternative acceptor/donor	Control only
gene:Solyc01g080940.3	1	join(80133682..80133819,80133891..80133982,80134766..80134823,80135000..80135101,80136187..80136346,80136692..80137143)	No	No	Alternative acceptor/donor	Control only
gene:Solyc01g081430.3	1	join(80499127..80499233,80500328..80500733)	No	No	Alternative acceptor/donor	Control only
gene:Solyc01g087530.3	1	join(82344843..82345313,82346998..82347282,82348616..82348744,82349298..82349395,82352092..82352902)	No	No	Alternative acceptor/donor	Control only
gene:Solyc01g091570.3	1	join(85047438..85047677,85047784..85047951)	No	No	Alternative acceptor/donor, Alternative acceptor/donor	Control only
gene:Solyc01g094080.3	1	complement(join(85535875..85536234,85536326..85536616,85536697..85536912,85537387..85537764))	No	No	Alternative acceptor/donor, Alternative acceptor/donor	Control only
gene:Solyc01g096110.3	1	complement(join(87090805..87090825,87091469..87091633,87093238..87093466,87095424..87095838,87098038..87100719,87101498..87101900))	No	No	Alternative acceptor/donor	Control only
gene:Solyc01g096160.3	1	complement(join(87135075..87135470,87135629..87136174))	No	Yes	Alternative acceptor/donor, Alternative acceptor/donor	Control only
gene:Solyc01g096540.3	1	complement(join(87484640..87484810,87485226..87485321,87485466..87485561,87485642..87485719,87486334..87486440,87486592..87486696,87488435..87488516,87490643..87490821,87491435..87491552,87492196..87492267,87492574..87492666,87492953..87493108,87493206..87493391,87495446..87495526,87495692..87495766,87496147..87496377,87497313..87497414,87498117..87498326,87499653..87499763,87499893..87500060,875…	No	Yes	Alternative acceptor/donor, Alternative acceptor/donor	Control only
gene:Solyc01g096620.3	1	join(87564215..87564579,87564713..>87564836)	No	No	Alternative acceptor/donor	Control only
gene:Solyc01g097040.3	1	join(87890616..87891696,87892139..87893784)	No	No	Alternative acceptor/donor	Control only
gene:Solyc01g098110.3	1	88594339..88594629	No	No	Alternative acceptor/donor, Alternative acceptor/donor	Control only
gene:Solyc01g099180.3	1	join(89364505..89364682,89364760..89365040,89365122..89365362,89365453..89365794,89365863..89365948,89366073..89366180,89366283..89366590,89366697..89366960,89367062..89367815)	Yes	No	Alternative acceptor/donor, Alternative acceptor/donor	Control only
gene:Solyc01g100190.3	1	join(90126077..90126148,90127014..90127115,90127212..90127257,90128184..90128259,90129892..90130258,90131014..90131263,90132046..90132288,90132375..90132497,90133363..90133808)	No	No	Alternative acceptor/donor, Alternative acceptor/donor	Control only
gene:Solyc01g102840.3	1	join(91408233..91408735,91411372..91412474,91412566..91412570)	No	No	Alternative acceptor/donor	Control only
gene:Solyc01g103170.3	1	complement(join(91706012..91706137,91706241..91706276,91706365..91706427,91706541..91706633,91706708..91706761,91707122..91707188,91707356..91707424,91707777..91707893,91708169..91708270,91708350..91708468,91708562..91708645,91709240..91709335,91709413..91709478,91710793..91710852,91711417..91711434))	No	Yes	Alternative acceptor/donor, Alternative acceptor/donor, Alternative acceptor/donor	Control only
gene:Solyc01g103420.3	1	join(91904892..91905031,91907369..91907475,91907688..91907783,91907867..91907965,91908113..91908192,91908541..91908654,91909086..91909230,91913453..91913520,91914523..91914912)	No	No	Alternative acceptor/donor, Alternative acceptor/donor	Control only
gene:Solyc01g104300.3	1	complement(join(92603285..92603569,92604820..92605075,92605840..92605952,92607467..92608111))	No	No	Alternative acceptor/donor	Control only
gene:Solyc01g106050.3	1	complement(93921855..>93921989)	No	No	Alternative acceptor/donor, Alternative acceptor/donor	Control only
gene:Solyc01g107180.3	1	join(94702099..94702160,94703427..94703496,94704144..94705319,94705916..94706485)	No	No	Alternative acceptor/donor, Alternative acceptor/donor	Control only
gene:Solyc01g109780.3	1	<96546280..>96546399	Yes	No	Alternative acceptor/donor, Alternative acceptor/donor	Control only
gene:Solyc01g110380.3	1	join(97015645..97015867,97016115..97016204,97016303..97016403,97016531..97016644,97016711..97016792,97016897..97016964,97017102..97017167,97017261..97017385,97017746..97018073,97018453..97018557,97018636..97019472,97019884..97020191,97020453..97020771)	No	No	Alternative acceptor/donor	Control only
gene:Solyc01g111780.3	1	join(97866380..97866556,97867119..97867406,97867739..97867828,97867971..97868048,97868130..97868210,97869124..97869174,97869771..97869856,97872862..97872928,97873045..97873101,97873197..97873226,97873321..97873380,97873476..97873589,97874222..97874335,97874513..97874611,97875913..97876038,97876113..97876187,97876269..97876340,97876491..97876601,97877468..97877551,97878123..97878230,97878347..9787…	No	No	Alternative acceptor/donor	Control only
gene:Solyc01g112350.3	1	join(98349945..98349996,98350865..98351199,98351306..98351728,98352650..98352939,98353213..98353486,98353805..98354307,98354402..98354723,98355176..98355536,98355939..98356606,98357389..98357997)	No	No	Alternative acceptor/donor, Alternative acceptor/donor	Control only
gene:Solyc02g055550.3	2	2248720..2248905	Yes	No	Alternative acceptor/donor, Alternative acceptor/donor	Control only
gene:Solyc02g021100.3	2	complement(join(22058101..22058109,22058183..22058374,22058829..22060145))	No	No	Alternative acceptor/donor, Alternative acceptor/donor	Control only
gene:Solyc02g062570.3	2	join(34843539..34843661,34844647..34844961)	Yes	No	Alternative acceptor/donor, Alternative acceptor/donor	Control only
gene:Solyc02g062780.3	2	complement(join(35101388..35101396,35101570..35101671,35101754..35101852,35104633..35104752,35105507..35105626,35105703..35105797,35105877..35105972,35106507..35106696,35106772..35106841,35107402..35107577,35108888..35109077,35109156..35109475))	No	No	Alternative acceptor/donor, Alternative acceptor/donor, Alternative acceptor/donor	Control only
gene:Solyc02g064580.3	2	join(36254222..36254330,36256852..36257068,36258618..36258775,36258883..36259028,36261073..36261135,36261236..36261332,36261649..36261725)	No	No	Alternative acceptor/donor	Control only
gene:Solyc02g065110.3	2	complement(join(36837556..36837624,36837702..36837911,36838432..36838557,36838634..36838693,36839124..36839199,36839280..36839443,36839528..36839590,36840692..36840779,36840900..36841484,36842064..36842509))	No	No	Alternative acceptor/donor	Control only
gene:Solyc02g068370.3	2	join(38892363..38892437,38892570..38892624,38893611..38894033,38894282..38894840,38896332..38896857)	No	No	Alternative acceptor/donor	Control only
gene:Solyc02g068420.3	2	complement(38942773..38942925)	No	No	Alternative acceptor/donor	Control only
gene:Solyc02g068720.3	2	complement(join(39208176..39208659,39209339..39209551,39210207..39211198,39211922..39212018,39212104..39212243,39212326..39212451,39213477..39213572))	No	No	Alternative acceptor/donor	Control only
gene:Solyc02g069010.3	2	join(39533273..39533309,39533397..39533449,39533864..39533962,39534046..39534159,39534904..39535005,39535258..39535353)	No	No	Alternative acceptor/donor, Alternative acceptor/donor	Control only
gene:Solyc02g070035.1	2	complement(join(40387123..40387242,40387319..40387470,40387643..40388559,40388958..40389200,40389835..40390148))	No	No	Alternative acceptor/donor	Control only
gene:Solyc02g070230.2	2	complement(join(40547625..40547702,40548914..40548974,40550722..40550807,40550909..40550956,40551074..40551190,40551270..40551335,40553312..40553392,40554195..40554275,40555091..40555198,40555290..40555341,40555423..40555478,40556061..40556188,40556597..40556768))	No	Yes	Alternative acceptor/donor, Alternative acceptor/donor, Alternative acceptor/donor	Control only
gene:Solyc02g071600.3	2	41574064..41574582	Yes	No	Alternative acceptor/donor, Alternative acceptor/donor	Control only
gene:Solyc02g071990.3	2	complement(join(41881184,41881270..41882027,41885611..41885826))	No	No	Alternative acceptor/donor	Control only
gene:Solyc02g076780.3	2	join(42449003..42449098,42449315..42449568,42452802..42452897,42455093..42455179,42456744..42456849,42457964..42458252,42463999..42464122,42464244..42464263,42464482..42464638,42469388..42469676,42469787..42469859,42470051..42470133)	No	No	Alternative acceptor/donor	Control only
gene:Solyc02g076840.3	2	join(42527254..42527408,42529671..42529834,42530092..42530215,42530298..42530430,42532076..42532143,42532300..42535303,42535432..42535533,42536012..42536119,42536290..42536331)	No	No	Alternative acceptor/donor	Control only
gene:Solyc02g077450.3	2	complement(join(42952466..42953019,42953141..42953648,42955385..42955516,42955935..42956141))	No	No	Alternative acceptor/donor	Control only
gene:Solyc02g077750.3	2	<43183162..43183278	Yes	No	Alternative acceptor/donor	Control only
gene:Solyc02g078520.3	2	complement(join(43744352..43744851,43744958..43745129,43745287..43745523,43746250..43746332,43747486..43747565,43747744..43748362,43748484..>43748928))	No	No	Alternative acceptor/donor, Alternative acceptor/donor	Control only
gene:Solyc02g084380.3	2	join(48060252..48060434,48061057..48061323)	No	No	Alternative acceptor/donor, Alternative acceptor/donor	Control only
gene:Solyc02g085140.3	2	complement(join(48752823..48753582,48753972..48755071,48755495..48755602,48756252..48756437,48756980..48757033))	No	No	Alternative acceptor/donor, Alternative acceptor/donor	Control only
gene:Solyc02g085820.3	2	join(49258929..49258970,49259189..49259308,49259992..49260208,49260291..49260817)	No	No	Alternative acceptor/donor	Control only
gene:Solyc02g086460.3	2	49778660..49779094	No	No	Alternative acceptor/donor	Control only
gene:Solyc02g086970.3	2	complement(join(50173446..50173716,50173796..50173851))	No	No	Alternative acceptor/donor, Alternative acceptor/donor	Control only
gene:Solyc02g087940.3	2	join(50816685..50816804,50817119..50817236,50817678..50817824,50818179..50818240,50819247..50819334,50819564..50819655)	No	No	Alternative acceptor/donor	Control only
gene:Solyc02g088590.3	2	51271082..51273196	No	No	Alternative acceptor/donor	Control only
gene:Solyc02g089263.1	2	join(51768306..51770723,51773259..51773876,51773978..51774158,51774458..51774692,51774792..51779342,51779426..51779648,51780203..51780603,51781307..51781310)	No	No	Alternative acceptor/donor	Control only
gene:Solyc02g089550.3	2	complement(join(51971138..51971161,51971325..51971704,51971794..51972135,51972226..51972372,51972488..51972585,51972677..51972736,51972815..51972886,51972999..51973142,51973230..51973301,51973399..51973531,51973629..51973737))	No	No	Alternative acceptor/donor	Control only
gene:Solyc02g092010.3	2	complement(<53862650..53862868)	No	Yes	Alternative acceptor/donor, Alternative acceptor/donor, Alternative acceptor/donor, Alternative acceptor/donor	Control only
gene:Solyc02g092480.3	2	join(54172481..54173737,54173910..54174485)	No	No	Alternative acceptor/donor, Alternative acceptor/donor	Control only
gene:Solyc02g093430.3	2	complement(join(54937399..54938493,54938984..54939049))	No	No	Alternative acceptor/donor	Control only
gene:Solyc02g093490.3	2	join(54983991..54984108,54984869..54984962,54985206..54985282,54985850..54985956,54986043..54986128,54986223..54986276,54987149..54987299,54987442..54987455,54987702..54987801)	No	No	Alternative acceptor/donor	Control only
gene:Solyc03g005830.3	3	complement(join(562286..562438,562526..562622,562730..562786,562976..563038,563235..563323,563421..563507,563598..563713,564270..564525,564651..564800,565162..565263))	No	No	Alternative acceptor/donor	Control only
gene:Solyc03g007490.3	3	join(2070808..2071004,2072059..2072071)	No	No	Alternative acceptor/donor	Control only
gene:Solyc03g025290.3	3	complement(join(2760298..2761611,2764100..2764192))	No	No	Alternative acceptor/donor	Control only
gene:Solyc03g025310.3	3	join(2777309..2777636,2777735..2777856,2780263..2780322,2780423..2780564,2783342..2783490)	No	No	Alternative acceptor/donor, Alternative acceptor/donor	Control only
gene:Solyc03g025500.3	3	complement(join(2919315..2919662,2919752..2919924,2920048..2920105,2920531..2920620,2920706..2920741))	No	No	Alternative acceptor/donor	Control only
gene:Solyc03g063290.3	3	complement(join(36180629..36180954,36181043..36181403))	No	Yes	Alternative acceptor/donor	Control only
gene:Solyc03g078520.3	3	join(52496719..52496839,52497743..52498137,52498617..52498631)	No	No	Alternative acceptor/donor	Control only
gene:Solyc03g079920.3	3	join(53271918..53272074,53272144..53272256,53274105..53274365,53274493..53274597,53275457..53275522,53275650..53275871,53276834..53277388,53277738..53278334,53278538..53278714,53278790..53278894)	No	No	Alternative acceptor/donor	Control only
gene:Solyc03g083210.3	3	join(<54477799..54477846,54482871..54483008,54483244..54483358,54483770..54484007,54484825..54485016,54485114..54485434,54486225..54486447,54492251..54492292)	No	No	Alternative acceptor/donor	Control only
gene:Solyc03g095985.1	3	complement(join(59212032..59212742,59220084..59220125))	No	Yes	Alternative acceptor/donor	Control only
gene:Solyc03g097930.3	3	complement(61755842..61756033)	No	No	Alternative acceptor/donor, Alternative acceptor/donor	Control only
gene:Solyc03g019950.3	3	join(62732821..62733073,62733175..62733249,62733333..62733391,62733485..62733620,62733804..62733900,62733979..62734045,62735120..62735218,62735558..62735647,62736017..62736171,62737159..62737260,62737727..62737844)	Yes	No	Alternative acceptor/donor, Alternative acceptor/donor, Alternative acceptor/donor	Control only
gene:Solyc03g111570.3	3	join(63671275..63671453,63671570..>63671690)	No	No	Alternative acceptor/donor	Control only
gene:Solyc03g112160.3	3	complement(join(64142402..64142498,64143251..64143492,64143588..64143665,64143789..64143931,64144406..64144490))	No	No	Alternative acceptor/donor, Alternative acceptor/donor, Alternative acceptor/donor	Control only
gene:Solyc03g114110.3	3	complement(65625705..65626154)	No	No	Alternative acceptor/donor	Control only
gene:Solyc03g114330.3	3	join(65821398..65821446,65823419..65823657,65823755..65823803,65823933..65824120,65825507..65825693,65825839..65825928,65827076..65827149,65827294..65827362,65827893..65828357)	No	No	Alternative acceptor/donor	Control only
gene:Solyc03g114810.3	3	complement(66173365..66174777)	No	No	Alternative acceptor/donor, Alternative acceptor/donor	Control only
gene:Solyc03g115390.3	3	complement(join(66593047..66593087,66594528..66594765,66596039..66596263,66596808..66596870,66597324..66598418,66598992..66599058,66599140..66599255,66599437..66599523,66599760..66599792))	No	No	Alternative acceptor/donor	Control only
gene:Solyc03g115540.2	3	join(66696169..66696299,66696514..66697024,66697198..66697299)	Yes	No	Alternative acceptor/donor, Alternative acceptor/donor, Alternative acceptor/donor, Alternative acceptor/donor	Control only
gene:Solyc03g117120.3	3	complement(join(67850702..67850894,67853160..67853257,67853752..67853894,67854723..67854846,67855152..67857689))	No	No	Alternative acceptor/donor	Control only
gene:Solyc03g118120.3	3	join(68563605..68564094,68564374..68564381)	Yes	No	Alternative acceptor/donor	Control only
gene:Solyc03g119420.3	3	join(69521974..69521976,69522526..69522673,69523240..69523394,69523471..69523554,69524166..69524325,69524419..69524552,69525092..69525166,69526128..69526163)	No	No	Alternative acceptor/donor	Control only
gene:Solyc03g120270.3	3	join(70200258..70200290,70200381..70200442,70200669..70200723,70201658..70201694,70201804..70202129,70202252..70202383,70202468..70202616,70202877..70202945,70203231..70203381,70203473..70203538,70204050..70204238,70204605..70204745,70204836..70204910,70205017..70205193,70205289..70205380,70205470..70205586,70205966..70206080,70206193..70206264,70206584..70206780,70206865..70206958,70207535..7020…	No	No	Alternative acceptor/donor, Alternative acceptor/donor	Control only
gene:Solyc03g120490.3	3	join(70357578..70357741,70358751..70359191,70359367..70359482,70360780..70361192)	No	No	Alternative acceptor/donor	Control only
gene:Solyc03g121050.3	3	complement(join(70762819..70762821,70762939..70763028,70763119..70763264,70764169..70764465,70765457..70765534,70766637..70767285))	No	No	Alternative acceptor/donor	Control only
gene:Solyc03g121410.3	3	complement(join(70997092..70997225,70997341..70997411,70997501..70997578,70997671..70997762,70997847..70997915,70999428..70999551,70999742..70999865,70999957..71000075,71000174..71000265,71000965..71001174,71001441..71001560,71001777..71001875,71001970..71002073,71004365..71004482))	No	No	Alternative acceptor/donor	Control only
gene:Solyc03g121630.3	3	complement(join(71202029..71202142,71211875..71211928,71212032..71212204,71212280..71214161))	No	No	Alternative acceptor/donor	Control only
gene:Solyc04g005350.3	4	complement(join(253741..253940,256245..>256350))	No	No	Alternative acceptor/donor	Control only
gene:Solyc04g005900.3	4	join(583788..584605,584726..584729)	No	No	Alternative acceptor/donor	Control only
gene:Solyc04g007280.3	4	join(990950..990968,991346..991615,993334..993858,994235..994459,994536..995167,995931..996015,996099..996144,996770..996908,997131..997247,997358..997535,999993..1000052,1001661..>1002103)	No	No	Alternative acceptor/donor	Control only
gene:Solyc04g008560.3	4	complement(join(2173490..2173588,2173669..2173923,2174792..2174857,2174963..2175083,2177038..2177200,2177797..2178138,2178237..2178360,2179503..2179691))	No	No	Alternative acceptor/donor, Alternative acceptor/donor	Control only
gene:Solyc04g010220.3	4	join(3536896..3537030,3537998..3538207,3539449..3539544,3539898..3539950,3540106..3540202,3540294..3540367,3541244..3541355,3542658..3542768,3543652..3543728,3545087..3545153,3545512..3545577,3546878..3546985,3547123..3547253,3547405..3547471,3547561..3547628,3547707..3547803,3548274..3548344,3548435..3548942)	No	No	Alternative acceptor/donor	Control only
gene:Solyc04g011570.3	4	join(3992703..3992874,3993837..3993922,3994129..3994279,3994378..3994412)	No	No	Alternative acceptor/donor	Control only
gene:Solyc04g014390.3	4	join(4639164..4639243,4640130..4640236,4641552..4641721)	No	No	Alternative acceptor/donor	Control only
gene:Solyc04g015500.3	4	join(5717458..5717471,5718049..5718541)	No	No	Alternative acceptor/donor, Alternative acceptor/donor	Control only
gene:Solyc04g051570.3	4	join(50788595..50789218,50789976..50790369,50790532..50790674,50790880..50791029,50797143..50797352,50798104..50798664,50798745..50798804,50799348..50799676,50799786..50800209,50801805..50802269,50804135..50804251,50804427..50804548,50804629..50805358,50806232..50806486,50806704..50806886,50807081..50807419,50807573..50808319)	No	No	Alternative acceptor/donor	Control only
gene:Solyc04g058090.3	4	complement(join(55141127..55141294,55141399..55141557,55141658..55141760,55141884..55142056,55142614..55142673,55142788..55142889,55142958..55143052,55144837..55145188))	No	No	Alternative acceptor/donor	Control only
gene:Solyc04g064490.3	4	complement(55645360..55646757)	No	No	Alternative acceptor/donor	Control only
gene:Solyc04g064520.3	4	55696178..55696381	No	No	Alternative acceptor/donor	Control only
gene:Solyc04g064590.2	4	complement(join(55764539..55764679,55764757..55764816,55764916..55764991,55765114..55765274,55765386..55765448,55765556..55765643,55765796..55766059,55766254..55766555))	No	No	Alternative acceptor/donor	Control only
gene:Solyc04g071750.3	4	58797397..>58797816	No	No	Alternative acceptor/donor, Alternative acceptor/donor, Alternative acceptor/donor	Control only
gene:Solyc04g072050.3	4	complement(join(59193426..59193435,59193754..59193843,59194725..59194798,59195006..59195057,59196109..59196249,59197587..59197688,59198650..59198723,59199086..59199137,59200474..59200598))	No	No	Alternative acceptor/donor	Control only
gene:Solyc04g078680.3	4	join(63465116..63466843,63467637..63467687,63468262..63468360,63468428..63468571,63468683..63468823)	No	No	Alternative acceptor/donor	Control only
gene:Solyc04g078810.3	4	complement(join(<63561360..63562045,63562155..63562247,63562362..63562473,63562830..63563027))	No	No	Alternative acceptor/donor	Control only
gene:Solyc04g079410.3	4	join(64005375..64005721,64005809..64005947,64007227..64007229)	No	No	Alternative acceptor/donor	Control only
gene:Solyc04g079680.3	4	join(64136674..64137607,64137692..64137789)	Yes	No	Alternative acceptor/donor, Alternative acceptor/donor	Control only
gene:Solyc04g079720.3	4	complement(join(64175907..64175913,64176071..64176894))	No	No	Alternative acceptor/donor	Control only
gene:Solyc04g080900.3	4	join(65034587..65034989,65035168..65035259,65035512..65035595,65035992..65036069,65037136..65037336,65037465..65037572,65038331..65038405,65039129..65039349,65041033..65041093)	No	No	Alternative acceptor/donor, Alternative acceptor/donor	Control only
gene:Solyc05g006610.3	5	join(1261258..1261523,1263812..1263872)	No	No	Alternative acceptor/donor	Control only
gene:Solyc05g007030.3	5	join(1619757..1620182,1621151..1621783,1621909..1622063,1624286..1624497,1624602..1624735,1624821..1625167,1625242..1625345,1626054..1626121)	No	No	Alternative acceptor/donor, Alternative acceptor/donor	Control only
gene:Solyc05g007730.3	5	complement(2205336..2205839)	No	Yes	Alternative acceptor/donor, Alternative acceptor/donor	Control only
gene:Solyc05g008750.3	5	join(2988464..2988533,2988623..2988736,2990455..2990510,2991296..2991526)	No	No	Alternative acceptor/donor	Control only
gene:Solyc05g012450.3	5	complement(join(5691638..5691784,5691868..5692000,5692458..5692761,5692902..5693053,5693538..5693763,5694720..5694960,5695124..5695259,5695354..5695865))	No	No	Alternative acceptor/donor	Control only
gene:Solyc05g012940.3	5	join(6053467..6053469,6054823..6054916,6055644..6055703,6055981..6056082,6056464..6056540,6056913..6057036,6057339..6057403,6058154..6058223,6058497..6058572,6059229..6059319,6059870..6059995)	No	No	Alternative acceptor/donor	Control only
gene:Solyc05g013140.3	5	join(6232745..6232756,6232912..6233000,6233080..6233242,6233562..6233852)	No	No	Alternative acceptor/donor, Alternative acceptor/donor	Control only
gene:Solyc05g014190.3	5	join(7962194..7962248,7962932..7962990,7963222..7963491,7963704..7963787)	Yes	No	Alternative acceptor/donor, Alternative acceptor/donor, Alternative acceptor/donor, Alternative acceptor/donor	Control only
gene:Solyc05g017860.3	5	complement(join(18737331..18737417,18737652..18737957,18740383..18740451,18744961..18745089,18745223..18745384,18745603..18745723,18745828..18745943,18746860..18746925,18747583..18747664,18747822..18747913,18748051..18748158,18748329..18748397))	No	No	Alternative acceptor/donor, Alternative acceptor/donor	Control only
gene:Solyc05g017893.1	5	complement(<19076366..>19076608)	No	No	Alternative acceptor/donor, Alternative acceptor/donor	Control only
gene:Solyc05g043353.1	5	join(56862552..56862710,56863305..56863466,56864653..56864886,56864967..56865116,56866589..56866681,56866940..56867035,56875709..56875837,56875932..56876009,56876101..56876259,56876424..56876574,56876662..56876744,56877052..56877150)	No	No	Alternative acceptor/donor	Control only
gene:Solyc05g051060.3	5	complement(join(62093004..62093114,62093728..62093824,62096040..62096148,62096419..62096464,62097270..62097346,62097847..62098474))	No	No	Alternative acceptor/donor	Control only
gene:Solyc05g052930.3	5	join(63961333..63961386,63964604..63964643,63964731..63964805,63966451..63966616,63967483..63967750,63967898..63968086)	No	No	Alternative acceptor/donor	Control only
gene:Solyc05g053360.3	5	complement(join(64325059..64325125,64325233..64325374,64326107..64326641))	No	No	Alternative acceptor/donor, Alternative acceptor/donor, Alternative acceptor/donor	Control only
gene:Solyc05g054200.3	5	join(<65004919..65004921,65005215..65005280,65005425..65005550,65005632..65005707,65006796..65006856,65006956..65007014,65007100..65007171,65007467..65007686,65007773..65007983,65008511..65008774,65009615..65009803)	No	No	Alternative acceptor/donor	Control only
gene:Solyc05g054400.3	5	complement(join(65169180..65169617,65170101..65170229,65170921..65170941))	No	No	Alternative acceptor/donor	Control only
gene:Solyc05g054770.3	5	join(65465020..65466355,65466441..65467066)	No	No	Alternative acceptor/donor	Control only
gene:Solyc05g054980.3	5	complement(join(65608922..65609059,65609153..65609278,65609996..65610152,65611582..65611691,65611876..65612023,65612506..65612647,65613311..65613401,65613601..65613706,65614923..65615022,65615249..65615357,65615467..65615709,65617353..65617502))	No	No	Alternative acceptor/donor, Alternative acceptor/donor	Control only
gene:Solyc05g055600.3	5	join(66013277..66013329,66013426..66013465,66013555..66013635,66014459..66014653,66014744..66014854,66014948..66015013,66015139..66015246,66015347..66015391,66016009..66016065,66016226..66016320,66016798..66016849,66017001..66017057,66017142..66017204,66017288..66017394,66018129..66018297)	No	No	Alternative acceptor/donor	Control only
gene:Solyc06g008600.3	6	join(2501711..2501819,2502845..2502938,2503450..2503774,2504813..2505231,2505338..2505388,2506284..2506356,2507505..2507681)	No	No	Alternative acceptor/donor	Control only
gene:Solyc06g009390.3	6	complement(join(3311058..3311625,3312346..3312581,3312662..3312748))	No	No	Alternative acceptor/donor, Alternative acceptor/donor	Control only
gene:Solyc06g036305.1	6	complement(join(25898102..25898149,25899451..25899510,25900366..25900475,25902733..25902855,25902953..25903129,25903212..25903335,25905267..25905324,25905853..25906052))	No	No	Alternative acceptor/donor	Control only
gene:Solyc06g042950.3	6	join(30506040..30506282,30507422..30507501,30510539..30510589,30522415..30522933,30523017..30523274,30523670..30523735,30524972..30525151,30525829..30525880,30525958..30526242,30531330..30531440,30532670..30532861,30536436..30536504)	No	No	Alternative acceptor/donor, Alternative acceptor/donor	Control only
gene:Solyc06g050700.3	6	join(33556010..33556226,33556311..33556453)	No	No	Alternative acceptor/donor, Alternative acceptor/donor	Control only
gene:Solyc06g051270.3	6	join(34585230..34585340,34585767..34585829,34585905..34586153)	No	No	Alternative acceptor/donor, Alternative acceptor/donor	Control only
gene:Solyc06g051460.3	6	complement(34970212..34971927)	No	No	Alternative acceptor/donor	Control only
gene:Solyc06g054080.3	6	complement(join(37012942..37013028,37013163..37013245,37013434..37014442))	No	No	Alternative acceptor/donor	Control only
gene:Solyc06g054590.3	6	join(37438955..37439021,37440209..37440555)	No	No	Alternative acceptor/donor, Alternative acceptor/donor	Control only
gene:Solyc06g062860.3	6	complement(join(39779414..39779650,39779757..39779934,39781663..39781853,39782090..39782223,39782482..39782628,39782699..39782825))	No	No	Alternative acceptor/donor, Alternative acceptor/donor	Control only
gene:Solyc06g065200.3	6	complement(join(40770054..40770077,40773759..40773938))	No	No	Alternative acceptor/donor	Control only
gene:Solyc06g065800.3	6	complement(join(41353955..41354014,41354329..41354652,41357047..41357268))	No	No	Alternative acceptor/donor	Control only
gene:Solyc06g066050.3	6	complement(join(41517159..41517209,41517294..41517360,41517585..41517672,41518316..41518436))	No	No	Alternative acceptor/donor	Control only
gene:Solyc06g066170.3	6	join(41600049..41600378,41602146..41602389,41603080..41603283,41603982..41604145)	No	No	Alternative acceptor/donor, Alternative acceptor/donor	Control only
gene:Solyc06g068030.3	6	complement(42278229..42278549)	No	No	Alternative acceptor/donor, Alternative acceptor/donor	Control only
gene:Solyc06g068040.3	6	join(42283731..42283935,42284073..42284154,42284263..42284371,42285003..42285119,42285216..42285488)	No	No	Alternative acceptor/donor	Control only
gene:Solyc06g068060.3	6	complement(join(42293787..42293810,42293894..42293977,42294383..42294434,42295722..42295807,42295915..42295998,42296387..42296438,42297021..42297106,42297215..42297241))	No	No	Alternative acceptor/donor, Alternative acceptor/donor, Alternative acceptor/donor	Control only
gene:Solyc06g068380.3	6	complement(42479843..42480187)	No	No	Alternative acceptor/donor, Alternative acceptor/donor, Alternative acceptor/donor	Control only
gene:Solyc06g068540.3	6	complement(join(42591324..42591907,42592385..42592692,42594375..42594481,42594619..42594792,42594879..42595124,42595664..42595822))	No	No	Alternative acceptor/donor	Control only
gene:Solyc06g069820.3	6	join(43592119..43592751,43592952..43593035)	No	No	Alternative acceptor/donor	Control only
gene:Solyc06g075550.3	6	join(47054374..47054494,47055438..47055691,47055900..47056089,47056183..47056574,47057422..47057697)	Yes	No	Alternative acceptor/donor, Alternative acceptor/donor	Control only
gene:Solyc06g083730.3	6	join(49120261..49120299,49120408..49120542,49122284..49122593,49122982..49123322,49124500..49124668,49124777..49124898,49124978..49125043,49125601..49125682,49127329..49127432)	No	No	Alternative acceptor/donor	Control only
gene:Solyc07g005420.2	7	324112..324276	Yes	No	Alternative acceptor/donor, Alternative acceptor/donor, Alternative acceptor/donor	Control only
gene:Solyc07g005700.3	7	complement(join(577683..578603,580370..580920,584166..584322))	No	No	Alternative acceptor/donor	Control only
gene:Solyc07g005880.3	7	complement(<703881..704087)	No	No	Alternative acceptor/donor, Alternative acceptor/donor, Alternative acceptor/donor	Control only
gene:Solyc07g006330.2	7	complement(join(1152783..1152958,1153180..1153300,1153455..1153466))	No	No	Alternative acceptor/donor, Alternative acceptor/donor, Alternative acceptor/donor, Alternative acceptor/donor	Control only
gene:Solyc07g008780.3	7	join(3757717..3757824,3760793..3761004,3762622..3762861,3764807..3764958,3765336..3765526)	No	No	Alternative acceptor/donor	Control only
gene:Solyc07g008970.3	7	complement(join(3992946..3993027,3993141..3993202,3993334..3993414,3996248..3996403,3996480..3996644,3996960..3997022,3997156..3997218,3997299..3997352,3997853..3997909,3997985..3998053,3998175..3998288,3998361..3998432,3998585..3998712,3999900..4000044))	No	No	Alternative acceptor/donor, Alternative acceptor/donor	Control only
gene:Solyc07g021340.3	7	join(16954776..16954848,16954942..16954994,16955088..16955204)	No	No	Alternative acceptor/donor, Alternative acceptor/donor	Control only
gene:Solyc07g032150.3	7	35764405..>35764509	No	No	Alternative acceptor/donor, Alternative acceptor/donor	Control only
gene:Solyc07g041010.3	7	join(51649257..51649266,51649700..51649813,51651249..51651375,51651458..51651575,51651775..51651825)	No	No	Alternative acceptor/donor	Control only
gene:Solyc07g045390.2	7	58630573..58630926	No	No	Alternative acceptor/donor	Control only
gene:Solyc07g049560.3	7	complement(join(59979624..59979806,59979897..59979940,59980035..59980092,59982458..59982553,59982652..>59982960))	No	No	Alternative acceptor/donor	Control only
gene:Solyc07g049570.3	7	join(60033306..60033414,60033936..60034165,60035321..60035428,60035507..60035578,60035770..60035856,60037931..60038082,60038196..60038276,60038369..60038375)	Yes	No	Alternative acceptor/donor, Alternative acceptor/donor, Alternative acceptor/donor	Control only
gene:Solyc07g052400.3	7	61047736..>61048044	No	No	Alternative acceptor/donor, Alternative acceptor/donor	Control only
gene:Solyc07g053200.3	7	complement(join(61781341..61781345,61782010..61782652))	No	No	Alternative acceptor/donor	Control only
gene:Solyc07g063440.3	7	join(66045761..66045824,66046647..66046876,66048041..66048222,66048881..66049064,66049472..66049562,66050905..66051065,66053150..66053239,66053468..66053629,66053910..66053971,66054121..66054211,66054885..66055048,66055784..66055982,66056236..66056781,66056872..66057084,66057332..66057719,66057814..66057910,66058011..66058095,66058471..66058660,66059068..66059363,66059767..66059857,66059951..6606…	No	No	Alternative acceptor/donor	Control only
gene:Solyc07g065050.3	7	complement(join(67105944..67106207,67106313..67106546,67106886..67107053,67107631..67107860,67108208..67108307,67110308..67110568))	No	No	Alternative acceptor/donor	Control only
gene:Solyc07g065480.3	7	complement(join(67342851..67343123,67343265..67343365,67345779..67345845))	No	No	Alternative acceptor/donor	Control only
gene:Solyc07g065760.2	7	complement(join(67537709,67537804..67538028,67538267..67538413,67538516..67538739,67538967..67539218))	No	No	Alternative acceptor/donor	Control only
gene:Solyc08g005990.3	8	complement(join(755787..755837,755931..756029,756122..756178,756263..756377,756505..756512))	No	No	Alternative acceptor/donor	Control only
gene:Solyc08g006420.3	8	join(1014466..1014516,1016592..1017134,1017245..1017479,1017552..1022884,1023996..1024776,1024874..1025559,1026562..1026697,1027435..1027509,1027608..1027627)	No	No	Alternative acceptor/donor, Alternative acceptor/donor	Control only
gene:Solyc08g007370.3	8	join(1932414..1932684,1933186..1933256,1934286..1934364,1934806..1934888,1934986..1935037,1935453..1935529,1936160..1936226,1936595..1936674,1936759..1936823,1938165..1938240,1938532..1938732,1938820..1938945,1943064..1943105)	No	No	Alternative acceptor/donor	Control only
gene:Solyc08g008083.1	8	complement(join(2566069..2566144,2566892..2568708))	No	No	Alternative acceptor/donor	Control only
gene:Solyc08g013750.3	8	join(3209468..3209781,3213993..3214005)	No	No	Alternative acceptor/donor	Control only
gene:Solyc08g041780.3	8	join(25847140..25847142,25847220..25847427,25847723..25847882,25848056..25848192,25848334..25848437,25848585..25848680,25849290..25849383,25852754..25852874,25852990..25853188)	No	No	Alternative acceptor/donor, Alternative acceptor/donor, Alternative acceptor/donor, Alternative acceptor/donor	Control only
gene:Solyc08g021960.3	8	join(34140215..34140295,34141985..34142377,34142533..34142750,34148197..34148264,34148353..34148454,34150851..34150968,34151060..34151195,34151460..34151519)	No	No	Alternative acceptor/donor	Control only
gene:Solyc08g061220.3	8	complement(join(48270415..48270589,48271007..48271086,48271167..48271226,48271411..48271504,48271724..48271858,48272440..48272495,48273745..48273846,48275772..48275879,48276029..48276106,48276280..48276369,48277102..48277139,48277578..48277650,48277773..48277859))	No	No	Alternative acceptor/donor	Control only
gene:Solyc08g063050.3	8	join(52658845..52658871,52659078..52659165,52661086..52661349,52661503..52661748,52661835..52661968,52663840..52664316,52664905..52665825)	No	No	Alternative acceptor/donor	Control only
gene:Solyc08g065360.3	8	join(53342938..53343211,53343586..53343629,53345720..53345781,53345877..53345955,53346067..53346128,53346205..53346280,53346426..53346500,53346858..53346929,53347051..53347134,53348580..53348648,53348737..53348814,53349204..53349292,53351421..53351521,53351921..53351922)	No	No	Alternative acceptor/donor	Control only
gene:Solyc08g066540.3	8	complement(join(55345518..55345564,55346212..55346251,55348230..55348302,55348919..55348996,55349587..55349623,55349731..55349791,55351699..55351902,55352000..55352137))	No	No	Alternative acceptor/donor	Control only
gene:Solyc08g066640.3	8	join(55466382..55466481,55466556..55466719,55470850..55470911,55471221..55471377,55471502..55471779,55472294..55472417,55473480..55473572)	No	No	Alternative acceptor/donor, Alternative acceptor/donor	Control only
gene:Solyc08g067800.2	8	complement(56909413..56909724)	No	No	Alternative acceptor/donor, Alternative acceptor/donor	Control only
gene:Solyc08g067860.2	8	complement(join(56946342..56946485,56952234..56952506,56953642..56953833,56954005..56954243,56956697..56956953,56960786..56961066,56961348..56962172,56962772..56962903,56963030..56963095,56963246..56963521,56972099..56972221,56974441..56974500,56974582..56974749,56977905..56978433,56979670..56979827,56982887..56982970,56983047..56983277,56984769..56984831,56985536..56985676,56986015..56986113))	No	No	Alternative acceptor/donor, Alternative acceptor/donor, Alternative acceptor/donor	Control only
gene:Solyc08g074440.3	8	join(58675336..58675673,58676245..58677823)	No	No	Alternative acceptor/donor	Control only
gene:Solyc08g074500.3	8	complement(join(58721242..58721409,58721508..58721717,58722600..58722682,58722755..58722864,58725329..58725378,58725459..58725719,58725791..58726015,58726100..58726204,58726981..58727049,58727135..58727627,58728754..58729292,58730943..58731425,58731503..58731622,58731749..58732192,58732290..58732715,58737600..58737770,58737965..58738190,58739794..58740002))	No	No	Alternative acceptor/donor, Alternative acceptor/donor	Control only
gene:Solyc08g076370.3	8	join(60468509..60468688,60468765..60468943,60469038..60469155,60470248..60470436,60470698..60471186,60471375..60471476,60471622..60471834,60472100..60472268,60472360..60472628,60472708..60472803,60472904..60473422)	No	No	Alternative acceptor/donor	Control only
gene:Solyc08g078060.3	8	complement(62033220..62033372)	No	No	Alternative acceptor/donor, Alternative acceptor/donor, Alternative acceptor/donor	Control only
gene:Solyc08g078480.3	8	<62390566..62390712	Yes	No	Alternative acceptor/donor	Control only
gene:Solyc08g079590.2	8	join(63216662..63216991,63217698..63217919)	No	No	Alternative acceptor/donor, Alternative acceptor/donor, Alternative acceptor/donor	Control only
gene:Solyc09g005960.3	9	join(659333..659414,659500..659678,662011..662209,663092..663324)	No	No	Alternative acceptor/donor, Alternative acceptor/donor	Control only
gene:Solyc09g009370.3	9	join(2770628..2770999,2771107..2771430,2771592..2771723,2772908..2773021,2773546..2773730,2776541..2776649,2776729..2776872,2777176..2777451,2777667..2778284,2778486..2778698,2781250..2781353,2781811..2782106,2782194..2782278,2783717..2784412,2784512..2784830,2784993..2785151,2785238..2785401,2785505..2785682,2785763..2786032,2786124..2786330,2786725..2786779,2788760..2788890,2789096..2789578,278…	No	No	Alternative acceptor/donor	Control only
gene:Solyc09g010350.3	9	join(3736147..3737484,3737718..3737916,3737996..3738063)	No	No	Alternative acceptor/donor	Control only
gene:Solyc09g011450.3	9	join(4762413..4762587,4764308..>4764477)	No	No	Alternative acceptor/donor	Control only
gene:Solyc09g042770.3	9	join(<25800618..25801261,25801766)	Yes	No	Alternative acceptor/donor, Alternative acceptor/donor	Control only
gene:Solyc09g047870.3	9	complement(<33821861..>33822019)	No	No	Alternative acceptor/donor, Alternative acceptor/donor	Control only
gene:Solyc09g055230.3	9	37992407..37994008	No	No	Alternative acceptor/donor	Control only
gene:Solyc09g057920.3	9	join(52463341..52463376,52463458..52463633,52464049..52464251,52470073..52470203,52471779..52471855,52485306..52485380,52485533..52485725,52488267..52488386,52488803..52488941,52489087..52489127,52496860..52497123,52498302..52498985)	No	No	Alternative acceptor/donor	Control only
gene:Solyc09g059430.3	9	join(54664504..54664509,54666136..54666690,54666769..54666951,54667171..54667191)	No	No	Alternative acceptor/donor	Control only
gene:Solyc09g065160.3	9	complement(63301038..>63301217)	No	No	Alternative acceptor/donor	Control only
gene:Solyc09g065340.3	9	join(63645808..63648174,63649359..63649500,63649598..63649680,63649981..63650219,63650785..63650871,63652351..63652450,63655199..63655409,63655560..63656410)	No	No	Alternative acceptor/donor	Control only
gene:Solyc09g065520.3	9	complement(join(63864380..63864526,63865531..63865599,63869787..63869990,63870251..63870380,63870860..63871089,63871217..63871273,63873132..63873320))	No	No	Alternative acceptor/donor, Alternative acceptor/donor	Control only
gene:Solyc09g074100.3	9	complement(join(66201790,66202401..66202484,66202660..66202748,66204026..66204307,66204521..66204574,66205491..66205565,66206009..66206356))	No	No	Alternative acceptor/donor	Control only
gene:Solyc09g074550.3	9	join(66797019..66797267,66797914..66798138)	Yes	No	Alternative acceptor/donor, Alternative acceptor/donor	Control only
gene:Solyc09g075160.3	9	join(67376014..67376246,67378740..67378881)	No	No	Alternative acceptor/donor, Alternative acceptor/donor	Control only
gene:Solyc09g075200.3	9	complement(join(67398369..67398659,67399125..67399216,67399524..67399617,67403318..67403490,67403589..67403700))	No	No	Alternative acceptor/donor	Control only
gene:Solyc09g076020.3	9	join(68132378..68132648,68132961..68133082,68134024..68134128,68134362..68134454,68135128..68135202,68136817..68136879,68137030..68137139,68137550..68137574)	No	No	Alternative acceptor/donor	Control only
gene:Solyc09g082580.3	9	join(68747576..68747878,68748375..68748488,68749289..68749733,68749847..68750062,68750169..68750218,68750427..68750484,68750696..68750907)	No	No	Alternative acceptor/donor	Control only
gene:Solyc09g089560.3	9	complement(join(69733949..69735379,69735857..69736040,69736125..69736438))	No	No	Alternative acceptor/donor, Alternative acceptor/donor	Control only
gene:Solyc09g090710.3	9	join(70622952,70623062..70623178,70624631..70624711,70624787..70624885,70625652..70625932)	No	No	Alternative acceptor/donor	Control only
gene:Solyc09g091010.3	9	complement(70840034..70840477)	No	Yes	Alternative acceptor/donor, Alternative acceptor/donor	Control only
gene:Solyc09g091560.3	9	join(71297559..71297566,71298998..71299106,71299221..>71299307)	No	No	Alternative acceptor/donor	Control only
gene:Solyc09g092240.3	9	complement(join(71842598..71842848,71843005..71843167,71843353..71843859,71844772..71845005,71845268..71845547,71845637..71847444,71847531..71847596,71847863..71847988,71848288..71848485))	No	No	Alternative acceptor/donor	Control only
gene:Solyc09g098220.3	9	join(72575660..72575684,72575785..72575865,72575950..72576062,72576365..72576554,72576672..72576679)	No	No	Alternative acceptor/donor, Alternative acceptor/donor	Control only
gene:Solyc10g005870.3	10	join(659360..659424,661095..661283,661415..661449,662352..662445,662638..662770)	No	No	Alternative acceptor/donor, Alternative acceptor/donor	Control only
gene:Solyc10g006250.3	10	join(924340..924601,925146..925384)	No	No	Alternative acceptor/donor, Alternative acceptor/donor	Control only
gene:Solyc10g006600.3	10	join(1127434..1127500,1127602..1128002)	No	No	Alternative acceptor/donor, Alternative acceptor/donor	Control only
gene:Solyc10g006760.3	10	complement(join(1206055..1206098,1206618..1207335))	No	No	Alternative acceptor/donor	Control only
gene:Solyc10g006820.3	10	complement(join(1248793..1249266,1249747..1249950,1250683..1250786,1250865..1250978,1251339..1251468,1252134..1252269,1252348..1252535))	No	No	Alternative acceptor/donor, Alternative acceptor/donor	Control only
gene:Solyc10g012060.3	10	join(4374840..4375110,4377859..4377959,4378994..4379101,4385272..4385493,4387771..4387869)	No	No	Alternative acceptor/donor	Control only
gene:Solyc10g044960.2	10	28998369..28998539	No	No	Alternative acceptor/donor	Control only
gene:Solyc10g045310.2	10	complement(join(32599459..32599558,32599895..32599966,32600044..32600165,32600337..32600396,32600478..32600556,32601370..32601455,32601533..32601820))	No	No	Alternative acceptor/donor, Alternative acceptor/donor, Alternative acceptor/donor, Alternative acceptor/donor	Control only
gene:Solyc10g050230.2	10	join(48096315..48096328,48097335..48097499,48098664..48098905,48106845..48106949,48107411..48107567,48107994..48108221,48109729..48109981)	No	No	Alternative acceptor/donor	Control only
gene:Solyc10g053970.2	10	complement(join(54241839..54241856,54242023..54242097,54242538..54242941,54243440..54243572,54243781..54243894,54243985..54244074,54244323..54244422,54244546..54244595,54244691..54244792,54244884..54244961,54245037..54245303,54245411..54245510,54246281..54246581,54247967..54248000))	No	No	Alternative acceptor/donor	Control only
gene:Solyc10g054820.2	10	complement(join(55924993..55925787,55925885..55925972,55926184..55926278))	No	No	Alternative acceptor/donor	Control only
gene:Solyc10g078285.1	10	complement(join(60252664..60253100,60253479..60253527))	No	No	Alternative acceptor/donor	Control only
gene:Solyc10g078470.2	10	complement(join(60416910..60417000,60417146..60418608))	No	Yes	Alternative acceptor/donor	Control only
gene:Solyc10g079370.2	10	complement(join(61044535..61044671,61044881..61044960,61045533..61045621,61045725..61045855,61045934..61046063,61046586..61046610,61047330..61047673))	No	No	Alternative acceptor/donor	Control only
gene:Solyc10g080690.2	10	join(62035119..62036060,62036670..62036738)	Yes	No	Alternative acceptor/donor	Control only
gene:Solyc10g086240.2	10	complement(65247759..65248730)	No	Yes	Alternative acceptor/donor, Alternative acceptor/donor, Alternative acceptor/donor	Control only
gene:Solyc11g006320.2	11	complement(join(1033022..1033060,1033598..1033684,1033768..1033842,1034035..1034154,1034268..1034354,1035465..1035530,1035874..1035939,1036270..1036341,1036441..1036542,1036670..1036847,1036925..1036980,1037229..1037339,1037462..1037530,1037628..1037736,1038447..1038535,1038662..1038739,1041707..1041829,1042560..1042679,1042768..1042848,1042933..1043079,1043177..1043255,1043563..1043637,1045131..…	No	No	Alternative acceptor/donor	Control only
gene:Solyc11g008540.2	11	join(2718095..2718187,2718854..2718983,2719098..2719197,2719463..2719658,2719739..2719899,2720160..2720378,2720485..2720714,2720791..2721065,2721165..2721592,2721683..2721786,2721856..2722052,2722171..2722380,2722858..2723268,2723833..2724111,2724248..2724604)	No	No	Alternative acceptor/donor, Alternative acceptor/donor	Control only
gene:Solyc11g011508.1	11	join(4569243..4569983,4570081..4570101)	No	No	Alternative acceptor/donor	Control only
gene:Solyc11g012320.2	11	join(5177631..5177645,5178104..5178181,5178553..5178921)	No	No	Alternative acceptor/donor	Control only
gene:Solyc11g013080.2	11	join(5926760..5926781,5926872..5926989,5927239..5927380,5933163..5933272,5933389..5933542)	No	No	Alternative acceptor/donor, Alternative acceptor/donor	Control only
gene:Solyc11g017230.2	11	complement(join(8038148..8038286,8038400..8038622,8039863..8040104,8041003..8041028))	No	No	Alternative acceptor/donor	Control only
gene:Solyc11g017460.2	11	join(8413135..8413199,8413589..8416649,8417537..8417605)	No	No	Alternative acceptor/donor	Control only
gene:Solyc11g022380.2	11	join(13710441..13710596,13717466..13717542,13719323..13719510,13719624..13719721,13719920..13720053,13720143..13720277,13723994..13724378,13724501..13724622,13724804..13724914,13725663..13725860,13730051..13730242,13731883..13731994,13732383..13732628)	No	No	Alternative acceptor/donor, Alternative acceptor/donor	Control only
gene:Solyc11g044870.2	11	complement(join(32371390..32371512,32372819..32372947,32374003..32374286,32376021..32376311,32376558..32376705))	No	No	Alternative acceptor/donor	Control only
gene:Solyc11g044750.2	11	join(32586237..32586268,32587097..32587221,32587306..32587406,32587508..32587600,32588378..32588472,32588666..32588739,32589005..32589093,32589873..32589986)	No	No	Alternative acceptor/donor	Control only
gene:Solyc11g042940.2	11	complement(join(34192194..34192312,34192977..34193109,34193186..34193438,34193514..34193641))	No	No	Alternative acceptor/donor, Alternative acceptor/donor	Control only
gene:Solyc11g040300.2	11	complement(38155096..38155578)	No	Yes	Alternative acceptor/donor, Alternative acceptor/donor, Alternative acceptor/donor	Control only
gene:Solyc11g062070.2	11	complement(join(49218070..49218096,49218184..49218318,49218397..49218550,49219187..49219222,49219325..49219409,49225932..49226025,49226970..49227039,49227124..49227218,49227325..49227407,49227572..49227665,49228695..49229306))	No	Yes	Alternative acceptor/donor	Control only
gene:Solyc11g065020.2	11	join(50631720..50631730,50632716..50632880,50634563..50634791,50634877..50635017)	No	No	Alternative acceptor/donor, Alternative acceptor/donor	Control only
gene:Solyc11g065030.2	11	join(50639417..50639553,50640701..50640817,50640919..50641016,50641207..50641268)	No	No	Alternative acceptor/donor	Control only
gene:Solyc11g065080.2	11	join(50671047..50671112,50672907..50672960,50673038..50673119,50673701..50673741,50675818..50675877,50675998..50676045)	No	No	Alternative acceptor/donor	Control only
gene:Solyc11g065880.2	11	complement(join(51752235..51752319,51752476..51752576,51753652..51753807,51754569..51754665,51754930..51755060,51755131..51755201,51755902..51756382,51758287..51758412))	No	No	Alternative acceptor/donor, Alternative acceptor/donor	Control only
gene:Solyc11g069810.2	11	complement(join(54731874..54731950,54732702..54732758,54733561..54733645,54734179..54734227,54734308..54734381,54734474..54734548,54737158..54737212,54738192..54738265,54738525..54738697,54738782..54739109))	No	No	Alternative acceptor/donor	Control only
gene:Solyc11g071700.2	11	join(55398264..55398476,55398560..55398778,55398854..55398962,55399054..55399169,55399384..55399482,55402658..55402767,55403765..55403839,55406252..55406330,55406428..55406577,55406850..55406969,55407559..55407681,55408200..55408277,55408372..55408460,55408542..55408650,55409581..55409649,55409723..55409833,55410886..55410941,55411065..55411242,55411319..55411420,55411523..55411594,55411727..5541…	No	No	Alternative acceptor/donor, Alternative acceptor/donor, Alternative acceptor/donor	Control only
gene:Solyc12g006650.2	12	join(1117462..1117812,1117922..1118383,1118467..1118778,1119517..1119837)	No	No	Alternative acceptor/donor	Control only
gene:Solyc12g006700.2	12	complement(1165330..1166331)	No	No	Alternative acceptor/donor, Alternative acceptor/donor	Control only
gene:Solyc12g006880.2	12	complement(join(1323771..1323904,1324734..1324814,1325825..1326112,1329181..1329346))	No	No	Alternative acceptor/donor	Control only
gene:Solyc12g017860.2	12	complement(join(7593564..7593587,7593926..7594018,7594160..7594249,7595529..7595687,7595821..7596045,7597108..7597224,7597306..7597377,7597457..>7597624))	No	No	Alternative acceptor/donor, Alternative acceptor/donor, Alternative acceptor/donor, Alternative acceptor/donor, Alternative acceptor/donor	Control only
gene:Solyc12g019960.2	12	join(12757350..12757421,12757637..12758239,12758346..12758468,12759764..12759996,12760087..12762034)	No	No	Alternative acceptor/donor, Alternative acceptor/donor	Control only
gene:Solyc12g021313.1	12	complement(join(15386938..15387003,15387121..15387196,15394070..15394132,15394242..15394336,15394478..15394513))	No	No	Alternative acceptor/donor, Alternative acceptor/donor, Alternative acceptor/donor	Control only
gene:Solyc12g021360.2	12	join(16030022..16030222,16030312..16030425,16030515..16030667)	No	No	Alternative acceptor/donor	Control only
gene:Solyc12g088810.2	12	complement(join(65016964..65017026,65017132..65017255,65017352..65017446,65017832..65017967,65018427..65018658,65019560..65020637,65021839..65021933,65022069..65022108,65022911..65022950,65023042..65023127))	No	Yes	Alternative acceptor/donor, Alternative acceptor/donor	Control only
gene:Solyc12g088900.2	12	complement(join(65073978..65074031,65075370..65075555,65075633..65075943,65076872..65077019))	No	No	Alternative acceptor/donor	Control only
gene:Solyc12g089090.2	12	complement(join(65195886..65195909,65196471..65196761,65197424..65197573,65197661..65197985,65199025..65199791))	No	No	Alternative acceptor/donor	Control only
gene:Solyc12g089210.2	12	complement(join(65301936..65302115,65302248..65302523,65302836..65302967,65304113..65304118))	No	No	Alternative acceptor/donor, Alternative acceptor/donor, Alternative acceptor/donor	Control only
gene:Solyc12g095850.2	12	join(65945061..65945128,65945218..65945361,65946695..65946782,65947851..65947892,65948164..65948253,65948336..65948458,65949513..65949584,65949819..65949931,65950099..65950120,65950218..65950283,65951174..65951230,65952483..65952529,65952754..65952835,65954124..65954213,65954940..65955071)	No	No	Alternative acceptor/donor	Control only
gene:Solyc12g100350.2	12	join(68099222..68099352,68100713..68100761)	No	No	Alternative acceptor/donor	Control only
